# Supplementary material for: Somatostatin, Cortistatin and Their Receptors Exert Antitumor Actions in Androgen-Independent Prostate Cancer Cells: Critical Role of Endogenous Cortistatin
Source: Int J Mol Sci. 2022 Oct 27;23(21):13003. doi: 10.3390/ijms232113003 (PMC9654089; doi:10.3390/ijms232113003)
Supplement: Supplementary file 1 [file ijms-23-13003-s001.zip]

Archive with 1 entries (1 files):
- ijms-1908579-supplementary.pdf
